# Supplementary material for: Novel In Vitro Selection of Trans-Acting BCL-2 mRNA-Cleaving Deoxyribozymes for Cancer Therapy
Source: Cells. 2025 Jun 20;14(13):945. doi: 10.3390/cells14130945 (PMC12248697; doi:10.3390/cells14130945)
Supplement: Supplementary file 1 [file cells-14-00945-s001.zip]

Archive with 1 entries (1 files):
- cells-3674290-supplementary.pdf
